# Supplementary material for: Enzyme-Treated Soybean Meal Enhanced Performance via Improving Immune Response, Intestinal Morphology and Barrier Function of Nursery Pigs in Antibiotic Free Diets
Source: Animals (Basel). 2021 Sep 4;11(9):2600. doi: 10.3390/ani11092600 (PMC8471553; doi:10.3390/ani11092600)
Supplement: Supplementary file 1 [file animals-11-02600-s001.zip]

Archive with 1 entries (1 files):
- animals-1313329-supplementary.pdf
